# Supplementary material for: Assessing the viability of heart rate variability as an objective and comprehensive indicator of chronic non-specific neck pain
Source: PLoS One. 2025 Jul 2;20(7):e0326357. doi: 10.1371/journal.pone.0326357 (PMC12221090; doi:10.1371/journal.pone.0326357)
Supplement: S1 Table — (XLSX) [file pone.0326357.s001.xlsx]

## Sheet: Sheet1
GROUP	AGE("<20=1, 20-30"=2; "30-40"=3; "40-50"=4; >50=5)	GENDER	EDUCATION	BMI	HR
1	2	2	18	24.3	69
1	2	1	16	23.2	66
1	1	2	20	23.7	78
1	2	1	17	24.7	64
1	3	1	18	24.9	72
1	2	2	13	23.5	66
1	2	2	19	25.9	67
1	1	2	15	22.3	69
1	2	2	18	25.9	74
1	2	2	13	25.7	77
1	2	2	14	21.6	75
1	3	1	15	21.3	77
1	3	1	19	24.5	77
1	1	2	14	23.2	63
1	3	1	15	22.6	74
1	1	2	20	24.8	72
1	3	1	18	22.5	72
1	2	1	20	20.2	79
1	3	2	13	22.3	65
1	2	1	19	25.5	66
1	2	2	20	23	72
1	3	1	17	24.7	79
1	2	1	16	20.1	66
1	2	1	20	21.1	78
1	2	2	14	20.9	72
1	1	2	13	20.9	74
1	2	2	19	21.9	67
1	1	1	17	23.1	68
1	1	2	13	23.7	67
1	2	1	13	25.4	63
1	1	1	18	25.7	77
1	2	2	17	20.5	64
1	3	1	18	22.6	75
1	1	1	13	22.1	81
1	2	1	20	24.9	80
1	2	1	13	25.6	83
1	1	1	18	21.7	70
1	1	1	15	20.2	65
1	2	1	19	20.3	80
1	1	1	19	24.1	75
1	3	1	20	25.9	72
1	3	1	19	26.1	65
1	3	1	19	20.1	66
1	2	1	14	24.9	75
1	2	2	20	26.2	84
1	3	1	15	21.8	73
1	3	2	19	22.9	80
1	2	1	18	21.9	67
1	2	1	13	20.3	66
1	3	1	18	21.4	81
1	3	1	16	21.8	80
1	3	2	16	21.8	79
1	1	1	17	23.5	67
1	3	2	20	24.1	63
1	2	1	16	23.1	63
1	2	1	20	23.9	83
1	2	1	17	24	79
1	2	2	20	24	78
1	1	2	13	24.1	72
1	1	1	17	25.7	71
1	2	1	17	22.7	81
1	3	1	16	23.6	63
1	3	1	18	23.8	63
1	3	1	18	26.1	75
1	4	2	15	24.7	64
1	2	2	16	24.4	66
1	2	2	19	20.5	69
1	1	1	19	20.7	74
1	2	2	13	22.4	66
1	1	2	20	21.8	73
1	1	2	14	22.1	77
1	3	1	14	23	66
1	2	2	16	21.4	73
1	3	1	13	23.6	74
1	4	2	15	26.1	83
1	3	2	14	23.1	84
1	3	1	13	22.1	64
1	2	2	15	22.2	65
1	3	2	14	24.4	79
1	4	1	18	25.4	82
2	3	2	8	21.1	79
2	2	1	10	21.9	72
2	2	2	9	26.3	82
2	1	1	8	26.3	73
2	3	1	9	21.7	80
2	3	2	12	21	77
2	3	2	8	21.7	80
2	2	1	11	21.2	81
2	4	1	12	23.9	68
2	2	1	15	26.2	70
2	4	1	12	21.8	67
2	3	1	9	21.1	79
2	3	1	8	24.5	71
2	4	2	17	20.7	69
2	3	1	12	24.3	81
2	4	2	13	25.5	64
2	2	1	11	24.2	77
2	3	1	17	21.9	82
2	3	1	13	23.4	77
2	3	1	15	22.5	77
2	2	2	15	22.9	68
2	2	1	12	23	81
2	2	1	15	22.8	74
2	3	1	14	23.2	63
2	4	2	11	22	79
2	3	1	12	23	63
2	3	1	11	21.2	67
2	3	1	10	22.6	77
2	2	2	17	22.7	76
2	4	1	17	24.4	78
2	2	1	11	24.3	65
2	3	2	13	21.1	80
2	4	1	17	25.3	67
2	4	1	13	22.5	67
2	3	2	10	24.3	70
2	4	1	17	23	82
2	3	1	10	23.7	66
2	2	1	17	25.9	81
2	3	1	17	23.9	66
2	3	1	8	20.7	71
2	3	1	13	23.5	74
2	3	1	9	25.8	71
2	3	1	12	22.7	74
2	4	1	9	24.6	81
2	2	2	14	24	67
2	3	1	15	24.2	74
2	4	2	10	24.3	71
2	3	1	13	21.8	70
2	3	2	17	24.9	73
2	3	1	16	26.1	82
2	3	1	15	26.1	68
2	3	2	9	25.3	68
2	3	1	9	22.9	78
2	4	2	9	26.2	81
2	4	1	12	21.9	80
2	3	1	15	24	65
2	3	2	14	22.5	67
2	4	2	16	26.3	78
2	3	2	10	24.3	71
2	2	1	9	22	63
2	4	1	11	22.5	66
2	4	1	13	23.7	70
2	3	1	8	24.1	65
2	2	1	10	25.7	79
2	3	2	17	22.9	81
2	4	2	8	21	80
2	4	2	17	23.4	73
2	2	1	15	20.8	74
2	4	2	11	22.9	63
2	4	2	15	25.6	72
2	2	2	14	21.8	70
2	4	1	15	25.6	72
2	4	2	12	22	66
2	3	1	15	25.1	79
2	3	2	8	21.1	75
2	4	2	8	22.1	80
2	2	1	17	21.7	70
2	4	2	15	22.4	71
2	3	2	15	21.9	71
2	3	1	10	23	67
