# Supplementary material for: Assessing the viability of heart rate variability as an objective and comprehensive indicator of chronic non-specific neck pain
Source: PLoS One. 2025 Jul 2;20(7):e0326357. doi: 10.1371/journal.pone.0326357 (PMC12221090; doi:10.1371/journal.pone.0326357)
Supplement: S2 Table — (XLSX) [file pone.0326357.s002.xlsx]

## Sheet: Sheet1
AGE	VAS	SAS	disease progression	osteoproliferation	atlantoaxial deviation	rotation of the axis	cervical spine curvature	LDH
34	5	43	4	1	0.16	2.84	4.54	1
38	5	42	3	2	0.01	1.75	3.82	2
35	5	40	1	2	0.01	1.78	4.74	2
28	2	40	1	2	0.01	1.61	4.47	2
40	5	40	4	2	0.18	3.68	4.59	2
41	5	57	1	1	0.18	3.08	3.64	1
44	4	57	4	1	0.16	2.86	4.65	2
37	4	58	3	1	0.16	3.72	3.49	1
45	3	61	2	1	0.16	1.81	4.9	1
28	3	59	2	1	0.01	1.53	5.27	2
42	1	60	1	1	0.01	2.25	4.53	1
38	3	52	1	1	0.01	3.12	4.17	2
33	2	56	1	1	0.01	3.97	4.26	1
41	2	52	4	1	0.19	3.41	4.21	1
35	4	61	3	1	0.19	2.32	4.55	1
45	4	52	3	1	0.19	4.06	4	1
34	5	57	2	1	0.15	2.96	5.47	2
40	4	59	1	1	0.01	2.9	4.47	2
45	4	61	3	1	0.15	1.65	5.16	2
46	1	38	1	1	0.15	3.55	4.95	1
28	1	40	4	1	0.16	3.54	5.6	1
27	4	54	4	2	0.16	2.81	4.43	1
28	3	52	4	1	0.16	2.22	5.05	1
30	3	55	2	2	0.02	3.28	3.94	1
43	3	60	2	2	0.02	2.58	3.49	1
30	3	54	4	2	0.15	0.53	4.79	1
31	3	61	3	2	0.15	0.46	5.03	1
30	3	57	2	1	0.02	0.83	3.52	1
27	3	61	3	2	0.02	1.94	4.42	1
41	3	59	3	2	0.02	1.63	5.1	1
27	3	55	3	2	0.02	1.95	4.44	1
30	3	52	4	2	0.16	4.09	3.56	1
42	3	52	2	2	0.02	1.88	4.85	1
45	3	58	4	1	0.18	2.61	3.74	1
38	3	59	1	2	0.03	4.03	4.26	1
42	3	56	3	2	0.03	3.96	3.63	1
31	3	57	3	1	0.03	4.31	4.33	1
27	3	59	2	1	0.03	1.76	3.78	1
35	3	44	1	1	0.02	2.32	4.67	1
31	3	38	3	1	0.19	3.78	4.56	1
34	2	39	1	1	0.18	3.08	4.16	1
30	2	45	1	1	0.19	3.88	3.71	1
35	2	41	4	1	0.19	2.42	5.5	1
43	2	44	3	1	0.15	3.35	4.65	1
27	2	43	3	1	0.03	2.35	3.8	1
38	3	44	4	1	0.03	2.44	4.98	1
41	3	45	1	1	0.15	1.51	5.36	1
34	3	38	3	1	0.15	2.62	4.3	2
36	2	39	3	1	0.15	0.72	4.07	2
38	5	59	3	1	0.15	0.37	5.26	2
37	2	41	2	1	0.15	1.95	4.36	1
38	6	42	4	1	0.16	1.75	4.69	2
35	2	38	3	1	0.16	3.84	4.89	2
41	6	42	3	1	0.16	2.78	4.21	1
41	2	43	2	1	0.16	1.61	5.1	2
38	4	58	2	1	0.16	3.68	4.4	2
37	2	38	1	1	0.16	0.83	3.47	1
40	2	43	4	1	0.15	1.94	4.82	2
34	2	45	3	2	0.05	1.63	4.88	2
27	2	43	2	2	0.16	1.95	4.82	2
45	2	43	3	1	0.17	1.88	3.83	1
43	2	42	4	2	0.02	1.13	5.04	2
34	2	40	1	1	0.02	1.18	5.6	1
28	2	43	1	2	0.02	2.62	5.21	2
34	2	42	1	2	0.02	1.37	4.9	2
43	2	40	1	1	0.17	1.37	3.72	2
41	2	40	2	1	0.17	2.19	4.7	2
27	2	41	2	1	0.17	2.11	3.67	2
41	1	44	4	1	0.19	1.12	5.57	2
40	1	42	3	1	0.19	1.72	5.58	2
27	5	60	4	1	0.18	2.62	5.56	2
41	1	59	2	1	0.18	2.51	3.72	1
40	1	59	1	2	0.2	1.3	4.11	2
36	1	53	4	2	0.2	1.45	4.02	2
38	1	61	2	2	0.2	1.91	5.31	2
45	1	56	2	1	0.2	1	4.15	1
28	3	38	4	2	0.19	3.12	4.74	2
46	6	38	1	2	0.02	3.97	4.84	2
37	1	59	3	1	0.01	3.41	4.02	1
32	1	57	4	1	0.01	2.32	3.68	1
