# Supplementary material for: Assessing the viability of heart rate variability as an objective and comprehensive indicator of chronic non-specific neck pain
Source: PLoS One. 2025 Jul 2;20(7):e0326357. doi: 10.1371/journal.pone.0326357 (PMC12221090; doi:10.1371/journal.pone.0326357)
Supplement: S3 Table — (XLSX) [file pone.0326357.s003.xlsx]

## Sheet: Sheet1
VAS	LF	HF	LF/HF	SDNN
5	4.13	4.16	0.992788	24.04
5	5.57	4.5	1.23778	25.15
5	5.46	4.06	1.34483	18.99
2	4.16	5.57	0.746858	19.71
5	5.07	5.29	0.958412	23.75
5	5.03	5.28	0.952652	25.34
4	4.84	5.69	0.850615	21.8
4	4.39	5.42	0.809963	18.38
3	3.96	5.01	0.790419	22.5
3	5.38	4.88	1.10246	24.03
1	5.8	3.69	1.57182	24.91
3	4.87	4.92	0.989837	21.9
2	5.76	4.23	1.3617	22.99
2	3.99	5.14	0.776265	25.48
4	5.85	5.01	1.16766	23.79
4	5.19	4.41	1.17687	23.4
5	4.41	4.53	0.97351	24.71
4	5.42	4.31	1.25754	25.45
4	4.46	4.68	0.952991	23.52
1	5.3	5.44	0.974265	23.88
1	5.03	5.52	0.911232	18.27
4	4.21	5.39	0.781076	20.83
3	4.45	4.28	1.03972	20.49
3	5.01	4.6	1.08913	18.69
3	5.45	4.28	1.27336	23.9
3	4.16	5.23	0.795411	20.05
3	5.83	5.29	1.10208	24.42
3	4.74	5.66	0.837456	24.88
3	5.15	4.65	1.10753	18.5
3	5.81	4	1.4525	24.71
3	4.86	4.36	1.11468	24.93
3	4.55	5.31	0.856874	21.73
3	5.4	5.34	1.01124	23.2
3	5.24	4.29	1.22145	20.92
3	5.13	5.17	0.992263	21.24
3	5.26	4.39	1.19818	23.63
3	5.4	4.84	1.1157	23.25
3	5.3	4.99	1.06212	20.65
3	5.17	4.37	1.18307	22.76
3	5.72	5.21	1.09789	21.89
2	4.29	5.66	0.757951	25.26
2	4.49	3.91	1.14834	18.89
2	4.64	4.75	0.976842	25.41
2	5.32	4.08	1.30392	18.32
2	4.18	4.83	0.865424	22.67
3	4.05	5.11	0.792564	20.76
3	5.43	5.66	0.959364	21.89
3	4.69	5.24	0.895038	22.89
2	5.82	4.25	1.36941	24.09
5	5.95	4.16	1.43029	22.81
2	5.99	4.34	1.38018	25.13
6	4.14	3.93	1.05344	21.8
2	3.96	3.89	1.01799	21.71
6	5.09	4.52	1.12611	25.46
2	4.53	4.85	0.934021	19.9
4	4.42	5.4	0.818519	19.6
2	4.92	3.99	1.23308	21.36
2	4.82	4.14	1.16425	23.2
2	4.28	4.79	0.893528	23.72
2	4.16	5.63	0.738899	18.38
2	3.99	5.48	0.728102	22.64
2	4.74	4.09	1.15892	24.02
2	5.35	5.38	0.994424	21.55
2	5.9	3.81	1.54856	19.38
2	6.02	4.57	1.31729	22.8
2	5.89	4.59	1.28322	18.69
2	5.24	3.73	1.40483	25.21
2	4.95	4.6	1.07609	23.92
1	4.48	4.86	0.921811	24.53
1	4.66	3.83	1.21671	21.3
5	4.42	5.6	0.789286	18.19
1	5.91	4.15	1.4241	19.77
1	5.55	4.59	1.20915	22.38
1	4.65	5.33	0.87242	24.62
1	5.67	3.79	1.49604	18.58
1	5.94	4.35	1.36552	21.63
3	4.94	4.38	1.12785	24.98
6	5.86	4.68	1.25214	24.53
1	4.84	5.36	0.902985	24.45
1	5.67	4.55	1.24615	23.44
