# Supplementary material for: Assessing the viability of heart rate variability as an objective and comprehensive indicator of chronic non-specific neck pain
Source: PLoS One. 2025 Jul 2;20(7):e0326357. doi: 10.1371/journal.pone.0326357 (PMC12221090; doi:10.1371/journal.pone.0326357)
Supplement: S4 Table — (XLSX) [file pone.0326357.s004.xlsx]

## Sheet: Sheet1
SAS	LF	HF	LF/HF	SDNN
43	4.13	4.16	0.992788	24.04
42	5.57	4.5	1.23778	25.15
40	5.46	4.06	1.34483	18.99
40	4.16	5.57	0.746858	19.71
40	5.07	5.29	0.958412	23.75
57	5.03	5.28	0.952652	25.34
57	4.84	5.69	0.850615	21.8
58	4.39	5.42	0.809963	18.38
61	3.96	5.01	0.790419	22.5
59	5.38	4.88	1.10246	24.03
60	5.8	3.69	1.57182	24.91
52	4.87	4.92	0.989837	21.9
56	5.76	4.23	1.3617	22.99
52	3.99	5.14	0.776265	25.48
61	5.85	5.01	1.16766	23.79
52	5.19	4.41	1.17687	23.4
57	4.41	4.53	0.97351	24.71
59	5.42	4.31	1.25754	25.45
61	4.46	4.68	0.952991	23.52
38	5.3	5.44	0.974265	23.88
40	5.03	5.52	0.911232	18.27
54	4.21	5.39	0.781076	20.83
52	4.45	4.28	1.03972	20.49
55	5.01	4.6	1.08913	18.69
60	5.45	4.28	1.27336	23.9
54	4.16	5.23	0.795411	20.05
61	5.83	5.29	1.10208	24.42
57	4.74	5.66	0.837456	24.88
61	5.15	4.65	1.10753	18.5
59	5.81	4	1.4525	24.71
55	4.86	4.36	1.11468	24.93
52	4.55	5.31	0.856874	21.73
52	5.4	5.34	1.01124	23.2
58	5.24	4.29	1.22145	20.92
59	5.13	5.17	0.992263	21.24
56	5.26	4.39	1.19818	23.63
57	5.4	4.84	1.1157	23.25
59	5.3	4.99	1.06212	20.65
44	5.17	4.37	1.18307	22.76
38	5.72	5.21	1.09789	21.89
39	4.29	5.66	0.757951	25.26
45	4.49	3.91	1.14834	18.89
41	4.64	4.75	0.976842	25.41
44	5.32	4.08	1.30392	18.32
43	4.18	4.83	0.865424	22.67
44	4.05	5.11	0.792564	20.76
45	5.43	5.66	0.959364	21.89
38	4.69	5.24	0.895038	22.89
39	5.82	4.25	1.36941	24.09
59	5.95	4.16	1.43029	22.81
41	5.99	4.34	1.38018	25.13
42	4.14	3.93	1.05344	21.8
38	3.96	3.89	1.01799	21.71
42	5.09	4.52	1.12611	25.46
43	4.53	4.85	0.934021	19.9
58	4.42	5.4	0.818519	19.6
38	4.92	3.99	1.23308	21.36
43	4.82	4.14	1.16425	23.2
45	4.28	4.79	0.893528	23.72
43	4.16	5.63	0.738899	18.38
43	3.99	5.48	0.728102	22.64
42	4.74	4.09	1.15892	24.02
40	5.35	5.38	0.994424	21.55
43	5.9	3.81	1.54856	19.38
42	6.02	4.57	1.31729	22.8
40	5.89	4.59	1.28322	18.69
40	5.24	3.73	1.40483	25.21
41	4.95	4.6	1.07609	23.92
44	4.48	4.86	0.921811	24.53
42	4.66	3.83	1.21671	21.3
60	4.42	5.6	0.789286	18.19
59	5.91	4.15	1.4241	19.77
59	5.55	4.59	1.20915	22.38
53	4.65	5.33	0.87242	24.62
61	5.67	3.79	1.49604	18.58
56	5.94	4.35	1.36552	21.63
38	4.94	4.38	1.12785	24.98
38	5.86	4.68	1.25214	24.53
59	4.84	5.36	0.902985	24.45
57	5.67	4.55	1.24615	23.44
