# Supplementary material for: Assessing the viability of heart rate variability as an objective and comprehensive indicator of chronic non-specific neck pain
Source: PLoS One. 2025 Jul 2;20(7):e0326357. doi: 10.1371/journal.pone.0326357 (PMC12221090; doi:10.1371/journal.pone.0326357)
Supplement: S1 File — Group1 = Health Control (They only measured basic information and indicators of HRV; “/” means the variable was not measured). Group2 = Patients with Chronic Nonspecific Neck Pain. (XLSX) [file pone.0326357.s005.xlsx]

## Sheet: Sheet1
GROUP	AGE("<20=1, 20-30"=2; "30-40"=3; "40-50"=4; >50=5)	GENDER	EDUCATION	BMI	HR	LF	HF	LF/HF	SDNN	VAS	SAS	disease progression	osteoproliferation	atlantoaxial deviation	rotation of the axis	cervical spine curvature	LDH
1	2	2	18	24.3	69	4.26	5	0.852	13.76	/	/	/	/	/	/	/	/
1	2	1	16	23.2	66	3.83	4.24	0.903302	13.87	/	/	/	/	/	/	/	/
1	1	2	20	23.7	78	4.66	4.99	0.933868	14.09	/	/	/	/	/	/	/	/
1	2	1	17	24.7	64	3.93	4.65	0.845161	14.67	/	/	/	/	/	/	/	/
1	3	1	18	24.9	72	4.66	4.85	0.960825	14.67	/	/	/	/	/	/	/	/
1	2	2	13	23.5	66	4.11	3.51	1.17094	14.87	/	/	/	/	/	/	/	/
1	2	2	19	25.9	67	3.64	3.86	0.943005	15.06	/	/	/	/	/	/	/	/
1	1	2	15	22.3	69	4.3	4.1	1.04878	15.43	/	/	/	/	/	/	/	/
1	2	2	18	25.9	74	4.07	4.96	0.820565	15.55	/	/	/	/	/	/	/	/
1	2	2	13	25.7	77	3.86	3.56	1.08427	15.71	/	/	/	/	/	/	/	/
1	2	2	14	21.6	75	3.79	3.38	1.1213	16	/	/	/	/	/	/	/	/
1	3	1	15	21.3	77	3.7	4.46	0.829596	16.2	/	/	/	/	/	/	/	/
1	3	1	19	24.5	77	3.42	4.3	0.795349	16.2	/	/	/	/	/	/	/	/
1	1	2	14	23.2	63	3.51	3.49	1.00573	16.26	/	/	/	/	/	/	/	/
1	3	1	15	22.6	74	3.6	5	0.72	16.42	/	/	/	/	/	/	/	/
1	1	2	20	24.8	72	3.77	4.52	0.834071	16.66	/	/	/	/	/	/	/	/
1	3	1	18	22.5	72	3.75	4.16	0.901442	16.72	/	/	/	/	/	/	/	/
1	2	1	20	20.2	79	3.18	4.32	0.736111	16.82	/	/	/	/	/	/	/	/
1	3	2	13	22.3	65	4.31	4.94	0.87247	16.98	/	/	/	/	/	/	/	/
1	2	1	19	25.5	66	3.33	4.06	0.820197	17.37	/	/	/	/	/	/	/	/
1	2	2	20	23	72	3.35	4.95	0.676768	17.39	/	/	/	/	/	/	/	/
1	3	1	17	24.7	79	3.52	3.43	1.02624	17.69	/	/	/	/	/	/	/	/
1	2	1	16	20.1	66	4.05	3.95	1.02532	18.13	/	/	/	/	/	/	/	/
1	2	1	20	21.1	78	3.34	3.82	0.874346	18.32	/	/	/	/	/	/	/	/
1	2	2	14	20.9	72	3.74	3.52	1.0625	18.32	/	/	/	/	/	/	/	/
1	1	2	13	20.9	74	3.22	3.81	0.845144	18.44	/	/	/	/	/	/	/	/
1	2	2	19	21.9	67	3.4	3.83	0.887728	18.51	/	/	/	/	/	/	/	/
1	1	1	17	23.1	68	4.47	4.84	0.923554	18.69	/	/	/	/	/	/	/	/
1	1	2	13	23.7	67	4.54	4.46	1.01794	18.76	/	/	/	/	/	/	/	/
1	2	1	13	25.4	63	4.64	3.88	1.19588	18.79	/	/	/	/	/	/	/	/
1	1	1	18	25.7	77	4.05	4.42	0.91629	18.92	/	/	/	/	/	/	/	/
1	2	2	17	20.5	64	4.64	4.84	0.958678	19.1	/	/	/	/	/	/	/	/
1	3	1	18	22.6	75	3.62	4.19	0.863962	19.3	/	/	/	/	/	/	/	/
1	1	1	13	22.1	81	3.43	4.28	0.801402	19.41	/	/	/	/	/	/	/	/
1	2	1	20	24.9	80	4.06	4.67	0.869379	19.99	/	/	/	/	/	/	/	/
1	2	1	13	25.6	83	4.68	4.96	0.943548	20.24	/	/	/	/	/	/	/	/
1	1	1	18	21.7	70	4.64	3.38	1.37278	20.3	/	/	/	/	/	/	/	/
1	1	1	15	20.2	65	3.77	4.92	0.76626	20.41	/	/	/	/	/	/	/	/
1	2	1	19	20.3	80	3.72	3.57	1.04202	20.51	/	/	/	/	/	/	/	/
1	1	1	19	24.1	75	4.14	4.93	0.839757	20.67	/	/	/	/	/	/	/	/
1	3	1	20	25.9	72	3.53	3.97	0.889169	20.84	/	/	/	/	/	/	/	/
1	3	1	19	26.1	65	3.21	4.02	0.798507	20.85	/	/	/	/	/	/	/	/
1	3	1	19	20.1	66	3.32	3.53	0.94051	20.87	/	/	/	/	/	/	/	/
1	2	1	14	24.9	75	4.32	4.28	1.00935	20.99	/	/	/	/	/	/	/	/
1	2	2	20	26.2	84	4.15	4.07	1.01966	21.49	/	/	/	/	/	/	/	/
1	3	1	15	21.8	73	4.37	4.12	1.06068	21.49	/	/	/	/	/	/	/	/
1	3	2	19	22.9	80	4.15	4.3	0.965116	21.56	/	/	/	/	/	/	/	/
1	2	1	18	21.9	67	4.67	3.92	1.19133	21.6	/	/	/	/	/	/	/	/
1	2	1	13	20.3	66	4.4	4.74	0.92827	21.77	/	/	/	/	/	/	/	/
1	3	1	18	21.4	81	4.74	4.87	0.973306	22.12	/	/	/	/	/	/	/	/
1	3	1	16	21.8	80	3.24	4.77	0.679245	22.44	/	/	/	/	/	/	/	/
1	3	2	16	21.8	79	3.87	4.28	0.904206	22.72	/	/	/	/	/	/	/	/
1	1	1	17	23.5	67	4.02	4.98	0.807229	22.74	/	/	/	/	/	/	/	/
1	3	2	20	24.1	63	4.64	4.13	1.12349	22.95	/	/	/	/	/	/	/	/
1	2	1	16	23.1	63	3.86	4.8	0.804167	22.98	/	/	/	/	/	/	/	/
1	2	1	20	23.9	83	4.12	3.69	1.11653	23.1	/	/	/	/	/	/	/	/
1	2	1	17	24	79	3.76	4.81	0.781705	23.63	/	/	/	/	/	/	/	/
1	2	2	20	24	78	3.61	3.44	1.04942	23.77	/	/	/	/	/	/	/	/
1	1	2	13	24.1	72	3.43	4.88	0.702869	23.89	/	/	/	/	/	/	/	/
1	1	1	17	25.7	71	4.48	4.59	0.976035	23.9	/	/	/	/	/	/	/	/
1	2	1	17	22.7	81	3.86	4.07	0.948403	24.22	/	/	/	/	/	/	/	/
1	3	1	16	23.6	63	4.56	3.98	1.14573	24.37	/	/	/	/	/	/	/	/
1	3	1	18	23.8	63	4.77	3.33	1.43243	24.47	/	/	/	/	/	/	/	/
1	3	1	18	26.1	75	3.86	4.3	0.897674	24.79	/	/	/	/	/	/	/	/
1	4	2	15	24.7	64	3.59	3.9	0.920513	24.85	/	/	/	/	/	/	/	/
1	2	2	16	24.4	66	3.4	4	0.85	24.93	/	/	/	/	/	/	/	/
1	2	2	19	20.5	69	3.22	3.53	0.912181	24.99	/	/	/	/	/	/	/	/
1	1	1	19	20.7	74	3.76	4.83	0.778468	25.42	/	/	/	/	/	/	/	/
1	2	2	13	22.4	66	3.81	4.48	0.850446	25.66	/	/	/	/	/	/	/	/
1	1	2	20	21.8	73	4.11	3.38	1.21598	25.94	/	/	/	/	/	/	/	/
1	1	2	14	22.1	77	4.7	4.32	1.08796	26.02	/	/	/	/	/	/	/	/
1	3	1	14	23	66	4.18	3.75	1.11467	26.09	/	/	/	/	/	/	/	/
1	2	2	16	21.4	73	3.87	3.52	1.09943	26.2	/	/	/	/	/	/	/	/
1	3	1	13	23.6	74	3.17	4.83	0.656315	26.22	/	/	/	/	/	/	/	/
1	4	2	15	26.1	83	3.39	3.91	0.867008	26.32	/	/	/	/	/	/	/	/
1	3	2	14	23.1	84	3.22	4.83	0.666667	26.42	/	/	/	/	/	/	/	/
1	3	1	13	22.1	64	3.72	3.58	1.03911	26.98	/	/	/	/	/	/	/	/
1	2	2	15	22.2	65	3.96	4.61	0.859002	26.99	/	/	/	/	/	/	/	/
1	3	2	14	24.4	79	4.37	3.55	1.23099	27.11	/	/	/	/	/	/	/	/
1	4	1	18	25.4	82	4.76	4.66	1.02146	27.33	/	/	/	/	/	/	/	/
2	3	2	8	21.1	79	4.13	4.16	0.992788	24.04	5	43	4	1	0.16	2.84	4.54	1
2	2	1	10	21.9	72	5.57	4.5	1.23778	25.15	5	42	3	2	0.01	1.75	3.82	2
2	2	2	9	26.3	82	5.46	4.06	1.34483	18.99	5	40	1	2	0.01	1.78	4.74	2
2	1	1	8	26.3	73	4.16	5.57	0.746858	19.71	2	40	1	2	0.01	1.61	4.47	2
2	3	1	9	21.7	80	5.07	5.29	0.958412	23.75	5	40	4	2	0.18	3.68	4.59	2
2	3	2	12	21	77	5.03	5.28	0.952652	25.34	5	57	1	1	0.18	3.08	3.64	1
2	3	2	8	21.7	80	4.84	5.69	0.850615	21.8	4	57	4	1	0.16	2.86	4.65	2
2	2	1	11	21.2	81	4.39	5.42	0.809963	18.38	4	58	3	1	0.16	3.72	3.49	1
2	4	1	12	23.9	68	3.96	5.01	0.790419	22.5	3	61	2	1	0.16	1.81	4.9	1
2	2	1	15	26.2	70	5.38	4.88	1.10246	24.03	3	59	2	1	0.01	1.53	5.27	2
2	4	1	12	21.8	67	5.8	3.69	1.57182	24.91	1	60	1	1	0.01	2.25	4.53	1
2	3	1	9	21.1	79	4.87	4.92	0.989837	21.9	3	52	1	1	0.01	3.12	4.17	2
2	3	1	8	24.5	71	5.76	4.23	1.3617	22.99	2	56	1	1	0.01	3.97	4.26	1
2	4	2	17	20.7	69	3.99	5.14	0.776265	25.48	2	52	4	1	0.19	3.41	4.21	1
2	3	1	12	24.3	81	5.85	5.01	1.16766	23.79	4	61	3	1	0.19	2.32	4.55	1
2	4	2	13	25.5	64	5.19	4.41	1.17687	23.4	4	52	3	1	0.19	4.06	4	1
2	2	1	11	24.2	77	4.41	4.53	0.97351	24.71	5	57	2	1	0.15	2.96	5.47	2
2	3	1	17	21.9	82	5.42	4.31	1.25754	25.45	4	59	1	1	0.01	2.9	4.47	2
2	3	1	13	23.4	77	4.46	4.68	0.952991	23.52	4	61	3	1	0.15	1.65	5.16	2
2	3	1	15	22.5	77	5.3	5.44	0.974265	23.88	1	38	1	1	0.15	3.55	4.95	1
2	2	2	15	22.9	68	5.03	5.52	0.911232	18.27	1	40	4	1	0.16	3.54	5.6	1
2	2	1	12	23	81	4.21	5.39	0.781076	20.83	4	54	4	2	0.16	2.81	4.43	1
2	2	1	15	22.8	74	4.45	4.28	1.03972	20.49	3	52	4	1	0.16	2.22	5.05	1
2	3	1	14	23.2	63	5.01	4.6	1.08913	18.69	3	55	2	2	0.02	3.28	3.94	1
2	4	2	11	22	79	5.45	4.28	1.27336	23.9	3	60	2	2	0.02	2.58	3.49	1
2	3	1	12	23	63	4.16	5.23	0.795411	20.05	3	54	4	2	0.15	0.53	4.79	1
2	3	1	11	21.2	67	5.83	5.29	1.10208	24.42	3	61	3	2	0.15	0.46	5.03	1
2	3	1	10	22.6	77	4.74	5.66	0.837456	24.88	3	57	2	1	0.02	0.83	3.52	1
2	2	2	17	22.7	76	5.15	4.65	1.10753	18.5	3	61	3	2	0.02	1.94	4.42	1
2	4	1	17	24.4	78	5.81	4	1.4525	24.71	3	59	3	2	0.02	1.63	5.1	1
2	2	1	11	24.3	65	4.86	4.36	1.11468	24.93	3	55	3	2	0.02	1.95	4.44	1
2	3	2	13	21.1	80	4.55	5.31	0.856874	21.73	3	52	4	2	0.16	4.09	3.56	1
2	4	1	17	25.3	67	5.4	5.34	1.01124	23.2	3	52	2	2	0.02	1.88	4.85	1
2	4	1	13	22.5	67	5.24	4.29	1.22145	20.92	3	58	4	1	0.18	2.61	3.74	1
2	3	2	10	24.3	70	5.13	5.17	0.992263	21.24	3	59	1	2	0.03	4.03	4.26	1
2	4	1	17	23	82	5.26	4.39	1.19818	23.63	3	56	3	2	0.03	3.96	3.63	1
2	3	1	10	23.7	66	5.4	4.84	1.1157	23.25	3	57	3	1	0.03	4.31	4.33	1
2	2	1	17	25.9	81	5.3	4.99	1.06212	20.65	3	59	2	1	0.03	1.76	3.78	1
2	3	1	17	23.9	66	5.17	4.37	1.18307	22.76	3	44	1	1	0.02	2.32	4.67	1
2	3	1	8	20.7	71	5.72	5.21	1.09789	21.89	3	38	3	1	0.19	3.78	4.56	1
2	3	1	13	23.5	74	4.29	5.66	0.757951	25.26	2	39	1	1	0.18	3.08	4.16	1
2	3	1	9	25.8	71	4.49	3.91	1.14834	18.89	2	45	1	1	0.19	3.88	3.71	1
2	3	1	12	22.7	74	4.64	4.75	0.976842	25.41	2	41	4	1	0.19	2.42	5.5	1
2	4	1	9	24.6	81	5.32	4.08	1.30392	18.32	2	44	3	1	0.15	3.35	4.65	1
2	2	2	14	24	67	4.18	4.83	0.865424	22.67	2	43	3	1	0.03	2.35	3.8	1
2	3	1	15	24.2	74	4.05	5.11	0.792564	20.76	3	44	4	1	0.03	2.44	4.98	1
2	4	2	10	24.3	71	5.43	5.66	0.959364	21.89	3	45	1	1	0.15	1.51	5.36	1
2	3	1	13	21.8	70	4.69	5.24	0.895038	22.89	3	38	3	1	0.15	2.62	4.3	2
2	3	2	17	24.9	73	5.82	4.25	1.36941	24.09	2	39	3	1	0.15	0.72	4.07	2
2	3	1	16	26.1	82	5.95	4.16	1.43029	22.81	5	59	3	1	0.15	0.37	5.26	2
2	3	1	15	26.1	68	5.99	4.34	1.38018	25.13	2	41	2	1	0.15	1.95	4.36	1
2	3	2	9	25.3	68	4.14	3.93	1.05344	21.8	6	42	4	1	0.16	1.75	4.69	2
2	3	1	9	22.9	78	3.96	3.89	1.01799	21.71	2	38	3	1	0.16	3.84	4.89	2
2	4	2	9	26.2	81	5.09	4.52	1.12611	25.46	6	42	3	1	0.16	2.78	4.21	1
2	4	1	12	21.9	80	4.53	4.85	0.934021	19.9	2	43	2	1	0.16	1.61	5.1	2
2	3	1	15	24	65	4.42	5.4	0.818519	19.6	4	58	2	1	0.16	3.68	4.4	2
2	3	2	14	22.5	67	4.92	3.99	1.23308	21.36	2	38	1	1	0.16	0.83	3.47	1
2	4	2	16	26.3	78	4.82	4.14	1.16425	23.2	2	43	4	1	0.15	1.94	4.82	2
2	3	2	10	24.3	71	4.28	4.79	0.893528	23.72	2	45	3	2	0.05	1.63	4.88	2
2	2	1	9	22	63	4.16	5.63	0.738899	18.38	2	43	2	2	0.16	1.95	4.82	2
2	4	1	11	22.5	66	3.99	5.48	0.728102	22.64	2	43	3	1	0.17	1.88	3.83	1
2	4	1	13	23.7	70	4.74	4.09	1.15892	24.02	2	42	4	2	0.02	1.13	5.04	2
2	3	1	8	24.1	65	5.35	5.38	0.994424	21.55	2	40	1	1	0.02	1.18	5.6	1
2	2	1	10	25.7	79	5.9	3.81	1.54856	19.38	2	43	1	2	0.02	2.62	5.21	2
2	3	2	17	22.9	81	6.02	4.57	1.31729	22.8	2	42	1	2	0.02	1.37	4.9	2
2	4	2	8	21	80	5.89	4.59	1.28322	18.69	2	40	1	1	0.17	1.37	3.72	2
2	4	2	17	23.4	73	5.24	3.73	1.40483	25.21	2	40	2	1	0.17	2.19	4.7	2
2	2	1	15	20.8	74	4.95	4.6	1.07609	23.92	2	41	2	1	0.17	2.11	3.67	2
2	4	2	11	22.9	63	4.48	4.86	0.921811	24.53	1	44	4	1	0.19	1.12	5.57	2
2	4	2	15	25.6	72	4.66	3.83	1.21671	21.3	1	42	3	1	0.19	1.72	5.58	2
2	2	2	14	21.8	70	4.42	5.6	0.789286	18.19	5	60	4	1	0.18	2.62	5.56	2
2	4	1	15	25.6	72	5.91	4.15	1.4241	19.77	1	59	2	1	0.18	2.51	3.72	1
2	4	2	12	22	66	5.55	4.59	1.20915	22.38	1	59	1	2	0.2	1.3	4.11	2
2	3	1	15	25.1	79	4.65	5.33	0.87242	24.62	1	53	4	2	0.2	1.45	4.02	2
2	3	2	8	21.1	75	5.67	3.79	1.49604	18.58	1	61	2	2	0.2	1.91	5.31	2
2	4	2	8	22.1	80	5.94	4.35	1.36552	21.63	1	56	2	1	0.2	1	4.15	1
2	2	1	17	21.7	70	4.94	4.38	1.12785	24.98	3	38	4	2	0.19	3.12	4.74	2
2	4	2	15	22.4	71	5.86	4.68	1.25214	24.53	6	38	1	2	0.02	3.97	4.84	2
2	3	2	15	21.9	71	4.84	5.36	0.902985	24.45	1	59	3	1	0.01	3.41	4.02	1
2	3	1	10	23	67	5.67	4.55	1.24615	23.44	1	57	4	1	0.01	2.32	3.68	1
